# Supplementary material for: Epigallocatechin-3-O-gallate up-regulates microRNA-let-7b expression by activating 67-kDa laminin receptor signaling in melanoma cells
Source: Sci Rep. 2016 Jan 12;6:19225. doi: 10.1038/srep19225 (PMC4709792; doi:10.1038/srep19225)
Supplement: Supplementary Table [file srep19225-s2.xlsx]

## Sheet: Sheet1
Supplemntary Table. The effect of EGCG on miRNA expression through 67LR
No.			C1	C2	C3	C4	E1	E2	E3	E4	Dox1	Dox2	Dox3	Dox4	DE1	DE2	DE3	DE4	AV	C	E	D	DE	Rel	E/C	DE/D	D/C
1	MIMAT0000121	mmu-let-7g	180.207	138.138	156.517	175.598	206.807	183.561	215.645	161.54	227.496	174.876	213.188	223.913	200.187	187.998	218.134	210.162		162.615	191.888	209.868	204.12		1.18002	0.972611	1.29058	mmu-let-7g
2	MIMAT0000122	mmu-let-7i	155.258	119.996	199.662	172.857	169.575	153.053	178.319	135.839	183.882	133.153	185.36	177.182	154.84	146.744	172.828	169.321		161.943	159.197	169.894	160.933		0.983041	0.947254	1.0491	mmu-let-7i
3	MIMAT0000123	mmu-miR-1	0	0.591	0	0.576273	0	0.415789	59.9952	1.22348	0	0	0	1.80424	0	0	4.21577	2.02255		0.291818	0.546423	0.45106	1.55958		1.87248	3.45759	1.54569	mmu-miR-1
4	MIMAT0000124	mmu-miR-15b	86.1326	78.0881	83.4258	98.0539	97.3426	87.9707	104.567	97.1122	113.274	88.6189	110.657	111.792	102.123	100.003	110.035	108.636		86.4251	96.748	106.085	105.199		1.11944	0.991647	1.22748	mmu-miR-15b
5	MIMAT0000125	mmu-miR-23b	291.71	141.655	167.848	191.005	205.508	175.992	199.955	183.561	211.798	156.854	197.569	191.819	181.434	181.684	197.494	194.428		166.836	191.254	189.51	188.76		1.14636	0.996042	1.13591	mmu-miR-23b
6	MIMAT0000126	mmu-miR-27b	153.46	122.449	147.68	154.666	180.432	150.786	175.421	140.725	157.125	119.77	146.794	150.286	133.835	136.675	138.305	146.111		144.564	161.841	143.494	138.732		1.11951	0.966814	0.992598	mmu-miR-27b
7	MIMAT0000127	mmu-miR-29b	159.292	123.512	151.744	158.598	175.237	140.984	182.142	153.989	178.436	129.836	164.905	153.252	149.619	148.727	145.565	163.293		148.286	163.088	156.607	151.801		1.09982	0.969311	1.05611	mmu-miR-29b
8	MIMAT0000128	mmu-miR-30a-5p	304.755	235.15	277.131	313.474	327.861	263.981	316.48	285.701	358.222	272.717	342.8	318.749	302.489	285.966	300.373	316.404		282.627	298.506	323.122	301.308		1.05618	0.93249	1.14328	mmu-miR-30a-5p
9	MIMAT0000129	mmu-miR-30a-3p	18.4545	11.72	14.9098	17.4919	15.4856	20.1873	24.4181	17.866	19.5329	15.4633	15.4767	17.1771	14.0696	11.3523	14.7607	17.5019		15.644	19.4892	16.9125	14.4211		1.24579	0.85269	1.08108	mmu-miR-30a-3p
10	MIMAT0000130	mmu-miR-30b	117.483	108.5	129.197	147.037	142.401	117.111	138.595	143.549	161.577	153.818	157.085	156.17	146.078	137.253	140.027	155.837		125.554	135.414	157.162	144.799		1.07853	0.921332	1.25175	mmu-miR-30b
11	MIMAT0000131	mmu-miR-99a	27.7501	29.5727	26.4062	25.4398	33.1358	24.5551	34.2118	26.4966	30.5668	21.7611	27.8988	36.0069	28.4619	25.1167	21.1989	30.672		27.2922	29.5998	29.0584	26.3624		1.08455	0.907219	1.06472	mmu-miR-99a
12	MIMAT0000132	mmu-miR-99b	16.7883	15.6228	29.5941	18.7882	19.1155	15.8863	17.0479	20.69	19.1541	13.4671	17.9909	20.5851	15.2365	14.8175	12.3496	21.7093		20.1984	18.1849	17.7993	16.0282		0.900314	0.900498	0.881224	mmu-miR-99b
13	MIMAT0000133	mmu-miR-101a	6.76923	10.155	8.9138	3.42388	11.8889	7.68424	7.05429	7.69644	10.2985	4.92015	6.05881	9.40484	5.53245	6.19312	1.69878	12.8639		7.31547	8.58097	7.67058	6.57207		1.17299	0.85679	1.04854	mmu-miR-101a
14	MIMAT0000134	mmu-miR-124a	3.56839	3.89492	11.6723	7.16403	12.3551	11.6185	6.65454	3.12729	4.78155	5.67926	11.0873	7.73761	3.71038	1.91942	5.09009	10.6526		4.87578	10.2094	6.06614	3.5733		2.0939	0.589057	1.24414	mmu-miR-124a
15	MIMAT0000135	mmu-miR-125a	19.1122	16.5503	16.9084	36.3839	21.7464	19.4871	16.5232	20.5154	23.8186	18.7247	23.0195	20.487	22.1563	17.9169	17.6486	30.809		17.5236	19.568	21.5124	22.1327		1.11667	1.02883	1.22762	mmu-miR-125a
16	MIMAT0000136	mmu-miR-125b	24.33	24.0469	26.5714	26.8211	25.1765	26.0554	32.8877	46.1059	31.4903	25.388	33.3961	45.8877	22.4429	28.3701	41.5203	28.2454		25.4423	32.5564	34.0405	30.1447		1.27961	0.885553	1.33795	mmu-miR-125b
17	MIMAT0000137	mmu-miR-126-5p	12.5132	4.6098	0.308009	4.25267	6.06102	31.4568	4.43097	13.281	16.6916	16.5879	3.26754	30.5639	1.13082	1.51516	14.7077	2.55092		3.05682	7.92432	12.1823	1.7323		2.59234	0.142197	3.98529	mmu-miR-126-5p
18	MIMAT0000138	mmu-miR-126-3p	0.937556	2.29126	1.24953	0	1.63181	4.81687	5.43033	0.366764	1.53767	0	0	4.77092	0	0	2.81155	4.07732		1.49278	3.95967	0.512558	0.937184		2.65255	1.82845	0.343358	mmu-miR-126-3p
19	MIMAT0000139	mmu-miR-127	0.367542	2.9675	0.621848	0	1.3987	2.68301	7.72885	1.54078	10.3932	0.253036	3.03316	2.73593	0	0	5.14308	3.99905		0.329797	1.87416	2.00738	1.33302		5.68278	0.664059	6.0867	mmu-miR-127
20	MIMAT0000140	mmu-miR-128a	10.847	9.22755	9.65711	7.5253	14.0203	18.2202	17.2227	16.0098	15.5077	23.4761	14.7735	30.0736	7.23169	16.0688	42.2356	13.7641		9.91056	17.1509	17.9191	12.3549		1.73057	0.689481	1.80808	mmu-miR-128a
21	MIMAT0000141	mmu-miR-130a	595.242	483.349	610.989	690.145	657.887	577.925	675.874	592.468	655.025	563.849	668.824	664.478	574.674	596.848	650.977	605.364		594.931	626.038	638.044	606.966		1.05229	0.951291	1.07247	mmu-miR-130a
22	MIMAT0000142	mmu-miR-9	36.103	29.5341	34.7477	28.4786	43.8258	37.3916	45.6794	32.3825	41.3877	29.2678	40.1719	41.4499	32.0856	36.2052	38.8708	35.1338		32.2158	39.8198	38.0693	35.5739		1.23603	0.934449	1.1817	mmu-miR-9
23	MIMAT0000143	mmu-miR-9*	21.8746	14.9659	17.85	23.3572	23.9776	19.8539	22.0696	17.3266	21.1904	15.3227	20.8674	21.5413	14.479	17.1276	14.7607	21.0048		19.5119	20.8069	19.7304	16.843		1.06637	0.853656	1.0112	mmu-miR-9*
24	MIMAT0000144	mmu-miR-132	6.0019	9.18891	7.44372	30.3062	330.425	9.45135	16.6481	8.47383	10.2985	6.26967	8.33869	10.1649	4.11983	4.22953	2.30815	0.672263		13.2352	11.5244	8.76794	2.83244		0.870742	0.323045	0.662473	mmu-miR-132
25	MIMAT0000145	mmu-miR-133a	3.78762	2.15601	3.89238	10.5004	8.02585	10.8183	3.65647	5.33254	11.1746	4.13292	2.05303	22.9143	1.17176	0	0	3.43154		3.27867	8.05891	5.78685	0.390587		2.45798	0.0674957	1.765	mmu-miR-133a
26	MIMAT0000146	mmu-miR-134	4.09455	1.47977	0.423634	0	37.0988	1.9495	2.30734	0	0	0	2.88401	2.34364	0	0	0	2.13996		1.49949	1.41895	1.30691	0.53499		0.946286	0.409354	0.871571	mmu-miR-134
27	MIMAT0000147	mmu-miR-135a	3.19569	0	0	0	0	11.6185	5.33039	0.398494	0	0	0	1.0687	0	0	0	0.789679		0	5.78248	0.356233	0.263226		#DIV/0!	0.738917	#DIV/0!	mmu-miR-135a
28	MIMAT0000148	mmu-miR-136	0	0	0	0	8.49208	0	0	0.176383	0	0	0	0	0	0	0	0		0	2.16712	0	0		#DIV/0!	#DIV/0!	#DIV/0!	mmu-miR-136
29	MIMAT0000149	mmu-miR-137	0	0	2.14149	0	0.965766	0.715862	0	1.04896	0	0	0	0	0	0.26385	0	10.4373		0.535372	0.682648	0	0.08795		1.27509	#DIV/0!	0	mmu-miR-137
30	MIMAT0000150	mmu-miR-138	11.417	5.69178	7.01425	2.31884	6.32743	7.75093	7.32911	5.84022	34.7342	6.3259	8.50915	11.9057	11.7766	5.57709	1.88424	12.2377		6.61048	6.81192	8.91358	9.86381		1.03047	1.10661	1.3484	mmu-miR-138
31	MIMAT0000151	mmu-miR-140	8.7862	7.48865	8.50086	10.6067	12.5883	11.5852	12.2509	26.6552	11.4824	9.4748	9.2336	11.9547	10.1183	5.53859	1.27486	10.8092		8.84559	12.1415	10.5364	6.93524		1.3726	0.658218	1.19114	mmu-miR-140
32	MIMAT0000152	mmu-miR-140*	15.8456	16.3571	18.4611	18.2995	22.8787	20.8542	20.7705	21.4039	30.8747	17.825	22.6998	25.8319	17.4476	16.6656	14.5222	24.3511		17.2408	21.4768	24.3079	18.2466		1.2457	0.750647	1.4099	mmu-miR-140*
33	MIMAT0000153	mmu-miR-141	1.52949	3.56646	0.787027	0	0.632743	3.18314	4.55589	1.74703	0	0	0	18.452	3.52612	10.1203	12.3496	4.21431		1.47074	2.5297	4.613	7.55259		1.72001	1.63724	3.13651	mmu-miR-141
34	MIMAT0000154	mmu-miR-142-5p	24.9877	1.09335	0	0	0.999069	0	4.98062	0	0	0	0	12.396	0	0	7.71307	0.241739		0.36445	1.49492	3.09901	1.9887		4.10186	0.641722	8.50325	mmu-miR-142-5p
35	MIMAT0000155	mmu-miR-142-3p	8.30388	0	0.902651	0	0	0	0.233673	0	0.566878	0	0	5.11418	0	0	1.83125	0		2.30163	0.0584183	1.42026	0.457812		0.0253812	0.322343	0.617068	mmu-miR-142-3p
36	MIMAT0000156	mmu-miR-144	0	0.513715	2.63702	0	0.532837	0	1.23303	2.3975	0	0	0	3.29984	0	0	0	5.95598		0.787685	1.04084	0.82496	1.48899		1.32139	1.80493	1.04732	mmu-miR-144
37	MIMAT0000157	mmu-miR-145	54.5407	46.9617	52.7852	60.2061	54.2827	54.6958	67.7652	54.7206	63.1477	51.535	60.7761	61.1624	46.785	54.147	53.7608	61.6894		53.6234	57.8661	59.1553	54.0955		1.07912	0.914466	1.10316	mmu-miR-145
38	MIMAT0000158	mmu-miR-146	18.9587	106.046	19.0723	20.4883	23.4448	27.2224	25.5924	23.4029	24.7184	20.0742	19.312	27.7198	11.7152	13.8742	16.7213	16.543		19.5064	24.9156	22.9561	14.7134		1.2773	0.640937	1.17685	mmu-miR-146
39	MIMAT0000159	mmu-miR-149	15.3633	12.1837	14.1995	10.7129	17.5503	13.419	16.3483	14.7247	21.0246	14.2825	15.1997	22.3504	13.9467	15.0293	9.62068	21.5919		13.1148	15.5106	18.2143	15.0471		1.18267	0.826117	1.38883	mmu-miR-149
40	MIMAT0000160	mmu-miR-150	4.73034	47.5993	5.46158	4.25267	7.12669	3.94999	8.55332	6.53829	7.83601	3.12078	5.07867	8.22797	6.82223	5.96211	0	6.66047		4.81486	6.54207	6.06586	4.8612		1.35873	0.801404	1.25982	mmu-miR-150
41	MIMAT0000161	mmu-miR-151	2.53798	3.93356	4.61917	14.2831	6.56055	5.75044	9.32782	5.7609	10.0144	2.02429	4.14115	9.13514	5.22536	2.4007	0	6.48435		6.34344	6.84993	6.32874	3.5276		1.07984	0.557394	0.997682	mmu-miR-151
42	MIMAT0000162	mmu-miR-152	47.1306	35.5816	53.1651	47.5619	51.6852	50.6948	53.1496	42.4569	59.6434	47.3178	51.3369	54.0277	48.0748	44.1943	45.0971	57.5211		45.8598	49.4966	53.0814	48.7218		1.0793	0.917869	1.15747	mmu-miR-152
43	MIMAT0000163	mmu-miR-153	2.58182	0	0	1.3413	18.3163	0	2.50721	0.588875	11.8849	0	0	0.872554	0	0	0	80.6716		0.980782	1.03203	3.18937	20.1679		1.05225	6.32347	3.25187	mmu-miR-153
44	MIMAT0000164	mmu-miR-154	18.1256	1.55706	1.1339	0	3.96297	10.0515	4.2311	6.31618	5.56292	1.40576	4.52468	6.65881	0	0	0	3.15757		0.896986	4.83675	5.58214	1.05252		5.39222	0.188552	6.22322	mmu-miR-154
45	MIMAT0000165	mmu-miR-155	8.23811	0	0.919169	0	2.16465	8.11768	2.73207	2.0326	3.78708	0.477957	0.0927496	11.8566	0	0	0	2.6879		0.30639	2.30977	1.4526	0.895968		7.53867	0.616805	4.741	mmu-miR-155
46	MIMAT0000208	mmu-miR-10b	3.96301	1.9628	2.47185	0	12.6216	14.1525	4.75576	3.90468	11.4114	0	0	2.71141	0.270962	0	0	4.74268		2.09941	8.85863	3.5307	1.25341		4.21957	0.355004	1.68175	mmu-miR-10b
47	MIMAT0000209	mmu-miR-129-5p	1.20064	2.9675	4.14015	26.566	4.56241	5.8838	1.35795	2.09606	3.45559	6.52271	0	5.21225	0	0	0	7.58023		2.76943	3.47506	3.79764	1.89506		1.25479	0.49901	1.37127	mmu-miR-129-5p
48	MIMAT0000210	mmu-miR-181a	61.074	63.4427	66.4454	78.7369	69.7017	80.002	78.0836	73.4097	103.59	86.8476	93.5255	103.971	81.4862	85.8724	82.7195	78.6364		67.4247	75.2993	96.9834	82.1786		1.11679	0.847347	1.4384	mmu-miR-181a
49	MIMAT0000211	mmu-miR-182	4.66457	4.41659	550.22	9.41662	5.19516	14.686	3.40663	10.9012	12.2401	9.30611	11.3643	15.0685	3.83321	2.41995	2.62609	8.06946		6.16592	8.54724	11.9948	4.23718		1.38621	0.353252	1.94533	mmu-miR-182
50	MIMAT0000212	mmu-miR-183	15.9771	4.59048	2.47185	0	1.63181	0	2.48223	0.699931	0.30642	0	0	1.16677	0	0	4.82515	0.633125		5.75986	1.20349	0.368298	1.36457		0.208945	3.70507	0.0639421	mmu-miR-183
51	MIMAT0000213	mmu-miR-184	28.2324	1.26724	0.869616	0	0	0	2.65711	0	1.44296	0	0	2.22105	0	0	0	0		7.59232	0.664279	0.916002	0		0.0874935	0	0.120649	mmu-miR-184
52	MIMAT0000214	mmu-miR-185	15.736	14.4636	15.6861	13.1993	15.8852	17.62	21.2701	14.0901	21.8297	12.8205	21.4214	23.6498	16.6491	15.3373	19.3442	19.361		14.7712	17.2164	19.9304	17.6729		1.16553	0.886733	1.34927	mmu-miR-185
53	MIMAT0000215	mmu-miR-186	18.3449	16.0286	16.3138	24.0584	18.5494	18.0201	19.2714	17.0886	24.3159	13.4671	18.9284	21.8355	13.5987	16.1073	14.5752	20.633		18.6864	18.2324	19.6367	16.2285		0.975701	0.826438	1.05086	mmu-miR-186
54	MIMAT0000216	mmu-miR-187	5.60728	6.88969	5.82497	1.44756	1.36539	5.4837	5.28043	4.22198	7.1967	3.62685	0.987658	8.47315	0.393799	5.42308	1.5928	8.91094		4.94237	4.08788	5.07109	4.08016		0.827108	0.804591	1.02604	mmu-miR-187
55	MIMAT0000217	mmu-miR-188	18.0818	14.5602	17.3379	20.2758	21.3135	25.2552	21.9697	16.2001	24.2922	15.8569	16.4568	36.6444	14.9908	16.5308	21.2254	20.1046		17.5639	21.1846	23.3126	18.2129		1.20614	0.781248	1.3273	mmu-miR-188
56	MIMAT0000218	mmu-miR-189	23.0585	16.0866	18.7089	14.4956	21.0137	19.8206	23.2938	17.2631	20.6695	9.64349	14.88	20.5605	11.3672	15.4335	13.6744	18.9696		18.0874	20.3478	16.4384	14.8612		1.12497	0.904052	0.908832	mmu-miR-189
57	MIMAT0000219	mmu-miR-24	581.803	457.343	562.559	638.399	598.176	561.321	640.572	578.475	564.599	499.606	595.761	569.814	524.802	539.404	569.003	517.791		594.254	594.636	557.445	537.75		1.00064	0.964669	0.938059	mmu-miR-24
58	MIMAT0000220	mmu-miR-190	0	0.958101	3.04997	0	3.86307	2.21623	0	0.0335967	4.87626	0	0	5.26129	12.964	0	0	0.241739		1.00202	1.52822	2.53439	3.30145		1.52515	1.30266	2.52928	mmu-miR-190
59	MIMAT0000221	mmu-miR-191	46.4728	31.7946	32.204	35.4064	30.7047	39.2253	34.1119	39.4901	48.4674	40.4014	48.567	42.7739	32.8635	34.2224	38.076	42.7854		36.4695	35.883	45.0524	36.9868		0.983919	0.820973	1.23535	mmu-miR-191
60	MIMAT0000223	mmu-miR-193	15.429	12.5315	17.5526	22.1671	16.9176	17.72	21.3201	16.3588	20.7878	13.1298	11.9396	17.1771	11.4081	8.59947	9.77965	16.9735		16.9201	18.0791	15.7586	11.6902		1.0685	0.74183	0.931354	mmu-miR-193
61	MIMAT0000224	mmu-miR-194	6.04575	8.3581	70.8062	5.52772	9.49115	44.3933	10.7269	9.63198	9.91967	4.2735	3.65108	10.3856	3.97652	1.07239	0.718473	11.7485		22.6844	18.5608	7.05745	4.37897		0.818219	0.620475	0.311114	mmu-miR-194
62	MIMAT0000225	mmu-miR-195	121.123	88.7147	107.542	110.719	113.061	113.544	124.829	89.0368	113.179	95.5914	125.252	130.303	104.784	107.241	120.66	108.812		107.025	110.118	116.082	110.374		1.0289	0.950834	1.08462	mmu-miR-195
63	MIMAT0000229	mmu-miR-199a	14.9906	8.74452	15.2401	8.12032	15.419	11.3185	13.775	9.7589	17.1414	6.83198	9.91544	9.18417	3.95605	7.59843	2.86454	10.7309		11.7739	12.5678	10.7683	6.28748		1.06743	0.58389	0.914588	mmu-miR-199a
64	MIMAT0000230	mmu-miR-199a*	7.88733	9.42076	11.1272	6.10149	22.5456	10.3516	11.4515	10.6791	13.495	6.86009	9.83021	8.05634	5.7167	7.54068	3.95082	13.999		9.47843	10.8274	9.56042	7.80179		1.14232	0.816051	1.00865	mmu-miR-199a*
65	MIMAT0000233	mmu-miR-200b	0	2.13669	0.968723	0	8.92501	3.28316	6.57959	20.0078	2.46111	0	0	0.406711	4.18125	0	0	24.3903		0.776353	6.26259	0.716956	1.39375		8.06667	1.94398	0.923492	mmu-miR-200b
66	MIMAT0000234	mmu-miR-201	0	1.76959	0.192384	0.0662526	39.33	3.48321	3.00689	0	3.21881	0	0	2.58882	0	9.67752	0	2.80532		0.676075	2.16337	0.862939	0.935106		3.19989	1.08363	1.27639	mmu-miR-201
67	MIMAT0000235	mmu-miR-202	0	0.880817	9.21113	6.37775	1.86493	10.2182	4.15615	3.31767	3.83443	0.309266	2.13826	4.50123	0	0	1.93723	2.4335		4.11742	4.88924	2.6958	1.09268		1.18745	0.405328	0.654729	mmu-miR-202
68	MIMAT0000236	mmu-miR-203	0	2.40719	6.73345	6.78152	0.0333023	1.08262	0.408561	3.0797	0.590556	0	5.80312	1.14225	2.83005	0	0	1.10279		5.30738	1.15104	1.88398	0.98321		0.216876	0.521879	0.354974	mmu-miR-203
69	MIMAT0000237	mmu-miR-204	10.9786	12.1064	7.32809	4.18892	7.2599	17.4533	10.577	7.7599	13.9449	14.0294	6.50626	10.4346	6.59703	5.36533	15.5025	9.34147		8.65049	10.7625	11.2288	9.20158		1.24415	0.819462	1.29805	mmu-miR-204
70	MIMAT0000238	mmu-miR-205	4.57687	3.87559	3.67765	0	3.19702	2.78304	4.53091	2.06433	3.38455	0	0.32713	2.88303	0	0	1.24837	3.47067		3.03253	3.14382	1.64868	1.17976		1.0367	0.715579	0.543665	mmu-miR-205
71	MIMAT0000239	mmu-miR-206	0	3.35392	0	0	0	0	0	0	0	0	0	0	0	0	0	0		0.838481	0	0	0		0	#DIV/0!	0	mmu-miR-206
72	MIMAT0000240	mmu-miR-207	5.91421	4.66776	10.9785	2.82886	43.7925	29.3562	7.25416	13.6141	25.405	18.7528	12.6641	19.3837	1.70405	1.32265	14.3102	7.56066		4.47028	16.7415	16.9335	6.2244		3.74507	0.367579	3.78802	mmu-miR-207
73	MIMAT0000246	mmu-miR-122a	1.11294	2.15601	1.33212	1.80882	1.4986	4.41677	1.08313	1.90568	30.5432	7.2537	0	4.52574	6.49467	0	0	1.74858		1.60247	2.22605	10.5807	2.06081		1.38913	0.194772	6.6027	mmu-miR-122a
74	MIMAT0000247	mmu-miR-143	135.658	108.731	133.59	141.066	139.903	127.814	147.689	127.637	139.296	107.99	128.32	129.053	114.611	122.449	127.522	130.534		129.761	135.761	126.165	123.779		1.04623	0.98109	0.972284	mmu-miR-143
75	MIMAT0000248	mmu-miR-30e	135.943	111.765	133.475	142.149	157.586	132.782	164.978	125.241	161.79	122.385	150.523	150.531	148.882	151.075	143.286	135.642		130.833	145.147	146.307	144.721		1.1094	0.989162	1.11827	mmu-miR-30e
76	MIMAT0000249	mmu-miR-30e*	7.99695	13.0725	6.66738	3.74265	10.5901	8.28439	11.6263	7.71231	10.7958	6.57894	9.74498	8.88996	5.04111	4.15252	2.17568	8.12817		7.86986	9.55329	9.00241	4.87437		1.21391	0.541452	1.14391	mmu-miR-30e*
77	MIMAT0000366	mmu-miR-290	40.9919	28.2202	33.0133	29.5199	56.847	41.5592	37.9594	27.385	51.9717	55.9772	41.1946	41.5725	50.6543	46.0232	44.9911	46.6601		32.9364	40.9377	47.679	47.0822		1.24293	0.987482	1.44761	mmu-miR-290
78	MIMAT0000367	mmu-miR-291a-5p(mmu-miR-291-5p)	19.8795	27.003	19.4852	23.8459	28.8731	27.8225	29.3399	22.0385	32.2243	24.7975	25.001	30.9562	27.1721	26.984	27.4781	28.6368		22.5534	27.0185	28.2448	27.5678		1.19798	0.976031	1.25235	mmu-miR-291a-5p(mmu-miR-291-5p)
79	MIMAT0000368	mmu-miR-291a-3p(mmu-miR-291-3p)	7.25155	5.49857	8.73211	0	3.62995	2.01618	72.5621	1.28694	5.61028	0	0	2.17201	0	0	0	1.88556		5.37056	2.31102	1.94557	0.47139		0.430314	0.242289	0.362267	mmu-miR-291a-3p(mmu-miR-291-3p)
80	MIMAT0000369	mmu-miR-292-5p	2.1872	2.09805	5.65979	0	11.2895	4.25007	1.58281	2.50855	5.25511	27.3841	0.241901	4.50123	0	0	0	6.8953		3.31501	2.78047	3.33275	2.29843		0.838752	0.689652	1.00535	mmu-miR-292-5p
81	MIMAT0000370	mmu-miR-292-3p	0.433313	4.59048	12.0687	0	3.46344	3.34984	0.558464	2.90518	8.45163	0.253036	0	0.848036	0	0	1.27486	4.80139		4.27313	2.56923	2.38818	1.51906		0.601254	0.636076	0.558883	mmu-miR-292-3p
82	MIMAT0000371	mmu-miR-293	3.12991	6.40666	6.71693	0.937537	8.25897	5.45036	3.68146	0	2.41376	0	0	0.725446	0.0662353	0	0	3.33369		4.29776	4.3477	0.784801	0.849981		1.01162	1.08305	0.182607	mmu-miR-293
83	MIMAT0000372	mmu-miR-294	0	0.08865	0.473188	7.22778	3.39683	3.81663	1.13309	0	0.614234	6.38213	0	2.66237	0	0	0	2.60963		1.94741	2.08664	2.41468	0.652406		1.0715	0.270183	1.23995	mmu-miR-294
84	MIMAT0000373	mmu-miR-295	256.325	1.24792	0.109795	7.95031	0.133209	6.61732	0	3.68257	11.0799	2.02429	4.20507	2.46623	0	0	0	3.49024		3.10268	2.60827	4.94387	0.872561		0.840653	0.176494	1.59342	mmu-miR-295
85	MIMAT0000374	mmu-miR-296	43.9078	39.5617	40.595	38.9128	49.2541	48.1609	52.6	40.2992	59.4303	73.4367	52.1679	60.2062	56.6119	56.5149	70.7174	63.0592		40.7443	47.5785	61.3103	61.7258		1.16773	1.00678	1.50476	mmu-miR-296
86	MIMAT0000375	mmu-miR-297	0	0.687605	0.142831	0	0.532837	0	5.75512	0	5.68131	0	0	0	0	0	0	1.98341		0.207609	0.177612	0	0		0.855513	#DIV/0!	0	mmu-miR-297
87	MIMAT0000376	mmu-miR-298	8.69851	9.03434	6.89863	2.68011	17.6835	9.85144	12.8755	29.0509	14.9394	8.96873	19.5251	11.1947	14.0286	11.9299	14.0453	13.3532		8.21049	13.4702	11.7009	13.1094		1.6406	1.12038	1.42512	mmu-miR-298
88	MIMAT0000377	mmu-miR-299	1.85835	3.35392	4.22274	0	9.75757	3.41653	3.10682	6.1258	14.3948	18.6684	0.433667	3.25081	0.434744	0	0	4.87967		3.145	4.21638	9.18693	1.3286		1.34066	0.144619	2.92112	mmu-miR-299
89	MIMAT0000378	mmu-miR-300	5.60728	1.73095	7.49327	4.80519	0	5.28365	4.73078	3.20662	5.46821	3.68308	0	4.15797	0	0	0	2.13996		4.90917	3.30526	3.32732	0.53499		0.673283	0.160787	0.677776	mmu-miR-300
90	MIMAT0000379	mmu-miR-301	244.728	190.189	231.624	247.213	274.278	243.542	267.287	223.208	280.914	225.427	272.699	270.522	234.54	242.266	247.41	239.848		228.439	252.079	262.39	241.016		1.10349	0.918541	1.14863	mmu-miR-301
91	MIMAT0000380	mmu-miR-302	0	0.861496	1.18345	0	2.36446	3.64992	1.68274	3.38113	3.83443	0.955914	0	3.69213	0	0	5.38154	1.39633		0.287165	3.13184	1.54935	0.465443		10.906	0.300412	5.39532	mmu-miR-302
92	MIMAT0000381	mmu-miR-34c	54.7819	46.1889	54.6847	56.8485	58.8784	61.6642	65.6166	53.0072	64.4973	48.0769	51.5074	54.6161	44.533	42.7698	51.4028	52.8636		53.126	59.7916	54.6744	47.8923		1.12547	0.875954	1.02915	mmu-miR-34c
93	MIMAT0000382	mmu-miR-34b	72.8469	54.9607	66.6106	69.7052	75.796	72.9336	80.507	58.8455	73.7791	52.6315	60.7548	61.8489	58.004	53.8198	59.0597	63.8224		66.0309	72.0206	62.2536	58.6765		1.09071	0.94254	0.942795	mmu-miR-34b
94	MIMAT0000383	mmu-let-7d	312.603	286.177	298.918	316.002	370.988	390.645	396.679	325.57	498.751	397.857	529.687	510.161	496.304	435.949	519.219	440.512		303.425	370.97	484.114	472.996		1.22261	0.977035	1.5955	mmu-let-7d
95	MIMAT0000384	mmu-let-7d*	1397.89	7.19883	7.4272	3.70015	7.49302	8.01766	8.95306	7.55366	11.4114	6.10098	4.69514	9.15966	5.9419	3.99852	1.77826	7.65851		6.10873	8.00435	7.84179	4.8443		1.31031	0.617754	1.2837	mmu-let-7d*
96	MIMAT0000385	mmu-miR-106a	225.238	184.625	221.251	246.831	248.735	227.638	251.247	188.4	278.049	245.361	278.772	269.59	238.41	229.272	252.789	242.725		219.486	229.005	267.943	240.799		1.04337	0.898695	1.22077	mmu-miR-106a
97	MIMAT0000386	mmu-miR-106b	154.227	129.154	148.357	169.053	163.215	164.189	174.971	143.819	174.245	151.147	170.658	174.313	153.612	138.35	163.263	159.771		150.198	161.549	167.591	153.749		1.07557	0.917408	1.1158	mmu-miR-106b
98	MIMAT0000387	mmu-miR-130b	108.232	88.5602	100.439	107.298	82.9227	164.556	128.051	84.3249	122.248	109.48	134.883	132.314	116.576	100.484	122.965	101.826		101.132	114.964	124.731	110.463		1.13677	0.885607	1.23335	mmu-miR-130b
99	MIMAT0000513	mmu-miR-19b	195.093	165.111	192.741	225.431	227.854	186.061	209.024	202.567	228.846	181.821	217.492	208.639	198.058	190.231	192.725	202.177		194.594	206.377	209.199	195.798		1.06055	0.935941	1.07506	mmu-miR-19b
100	MIMAT0000514	mmu-miR-30c	191.585	168.472	192.229	224.008	201.146	186.462	210.448	208.644	246.628	187.359	227.677	227.101	224.099	226.866	237.263	246.678		194.073	201.675	222.191	233.726		1.03917	1.05192	1.14488	mmu-miR-30c
101	MIMAT0000515	mmu-miR-30d	499.37	440.514	501.261	588.289	550.653	515.976	583.583	530.578	632.389	530.279	611.507	602.962	546.811	563.814	626.178	581.705		507.359	545.198	594.285	579.627		1.07458	0.975336	1.17133	mmu-miR-30d
102	MIMAT0000517	mmu-miR-192	0.893709	1.36385	1.56337	0	5.12855	1.11596	4.30605	2.63547	5.51557	0	0	4.77092	0	0.918379	0	3.00101		0.95523	4.02336	1.59031	0.306126		4.21193	0.192495	1.66484	mmu-miR-192
103	MIMAT0000518	mmu-miR-196a	0	11.5268	0	0	0	0	0	0	1.70342	18.4998	0	0	0	0	0	3.21627		2.88169	0	5.05079	0.804068		0	0.159196	1.75272	mmu-miR-196a
104	MIMAT0000519	mmu-miR-200a	0.0386887	5.30536	3.6281	0	2.79739	3.58324	4.78075	1.25521	11.6718	0	0	2.93207	0	0	0	27.5214		2.24304	3.10415	3.65098	6.88034		1.3839	1.88452	1.62769	mmu-miR-200a
105	MIMAT0000520	mmu-miR-208	3.04222	2.77429	2.7031	0	3.26362	2.71635	2.85699	1.60424	7.00728	0	0	6.53622	0.168599	0	5.40803	2.25738		2.1299	2.6103	3.38588	1.9585		1.22555	0.578433	1.58969	mmu-miR-208
106	MIMAT0000521	mmu-let-7a	491.872	351.54	414.823	440.702	556.115	589.928	588.58	482.634	713.486	612.994	771.334	746.687	692.761	715.183	802.209	655.657		424.735	554.314	711.125	716.452		1.30508	1.00749	1.67428	mmu-let-7a
107	MIMAT0000522	mmu-let-7b	243.303	174.636	213.206	213.361	282.703	464.83	292.671	249.496	411.782	333.305	437.746	405.42	384.462	392.731	453.274	389.573		200.401	346.735	397.063	388.922		1.7302	0.979497	1.98134	mmu-let-7b
108	MIMAT0000523	mmu-let-7c	397.491	316.55	358.382	400.177	422.14	473.799	490.618	438.355	646.193	582.208	714.848	656.878	663.034	680.974	655.879	617.986		368.15	456.228	650.032	654.468		1.23924	1.00683	1.76567	mmu-let-7c
109	MIMAT0000524	mmu-let-7e	61.4028	54.1106	57.9057	57.146	79.9255	84.2031	79.4077	61.0508	105.247	84.8796	104.691	104.854	103.372	86.5655	111.413	90.0062		57.6413	76.1468	99.9177	97.8391		1.32105	0.979197	1.73344	mmu-let-7e
110	MIMAT0000525	mmu-let-7f	496.191	368.098	455.556	459.807	617.291	552.852	580.111	437.212	596.659	479.026	629.661	618.237	572.954	549.491	626.708	512.997		444.913	546.866	580.896	565.538		1.22915	0.973561	1.30564	mmu-let-7f
111	MIMAT0000526	mmu-miR-15a	201.801	170.54	211.769	207.304	229.886	200.898	216.295	186.1	215.089	191.464	228.486	210.281	195.11	191.983	207.112	201.453		197.854	208.295	211.33	198.915		1.05277	0.941251	1.06811	mmu-miR-15a
112	MIMAT0000527	mmu-miR-16	570.578	512.427	645.445	690.697	611.397	575.724	680.746	591.643	673.234	602.029	733.428	706.747	653.371	680.532	673.392	621.939		604.787	614.877	678.859	657.308		1.01668	0.968254	1.12248	mmu-miR-16
113	MIMAT0000528	mmu-miR-18	120.86	104.056	126.818	150.671	138.837	134.382	153.31	118.514	155.563	132.619	149.67	145.431	134.92	123.392	139.074	126.229		125.601	136.261	145.821	130.904		1.08487	0.897703	1.16098	mmu-miR-18
114	MIMAT0000529	mmu-miR-20a(mmu-miR-20)	295.81	259.9	306.004	341.355	342.248	332.031	346.061	263.22	370.44	335.638	390.87	385.585	349.822	299.865	353.045	305.523		300.767	320.89	370.633	327.064		1.0669	0.882445	1.23229	mmu-miR-20a(mmu-miR-20)
115	MIMAT0000530	mmu-miR-21	378.001	298.137	359.109	376.546	421.174	368.14	425.985	324.776	294.742	267.515	322.047	293.839	301.404	274.184	308.958	282.999		352.948	385.019	294.536	291.886		1.09086	0.991005	0.834501	mmu-miR-21
116	MIMAT0000531	mmu-miR-22	396.461	384.038	448.057	521.201	461.57	478.6	520.824	479.065	501.048	430.696	500.666	508.028	471.246	461.592	538.772	526.558		437.439	485.015	485.109	499.542		1.10876	1.02975	1.10898	mmu-miR-22
117	MIMAT0000532	mmu-miR-23a	243.566	196.082	236.843	259.858	262.655	257.979	265.688	245.927	278.12	224.302	277.493	259.808	256.548	258.014	285.669	277.539		234.087	258.062	259.931	269.442		1.10242	1.03659	1.1104	mmu-miR-23a
118	MIMAT0000533	mmu-miR-26a	199.894	155.817	185.77	203.076	199.98	222.004	215.795	185.211	214.947	180.949	210.439	215.871	205.285	205.44	228.705	202.119		186.139	205.747	205.552	210.387		1.10534	1.02352	1.10429	mmu-miR-26a
119	MIMAT0000534	mmu-miR-26b	103.847	82.5899	97.4494	99.5414	131.078	115.978	123.23	97.5722	135.105	100.034	122.354	127.557	112.4	111.726	131.549	112.765		95.8569	116.964	121.263	117.11		1.2202	0.965757	1.26504	mmu-miR-26b
120	MIMAT0000535	mmu-miR-29a	262.179	232.928	268.244	307.842	281.837	280.118	301.065	278.149	294.197	237.91	281.563	275.671	268.893	262.095	290.173	270.944		267.798	285.292	272.335	273.026		1.06533	1.00254	1.01694	mmu-miR-29a
121	MIMAT0000536	mmu-miR-29c	71.685	59.2693	79.7753	73.6154	79.7257	72.7336	85.7287	66.1911	79.7459	58.3389	62.8429	76.5107	66.3569	67.6419	76.0163	70.9261		71.0863	76.0948	69.3596	70.2353		1.07046	1.01263	0.975711	mmu-miR-29c
122	MIMAT0000537	mmu-miR-27a	568.912	446.967	522.569	555.138	606.435	557.22	635.675	504.703	562.776	465.418	550.568	542.231	488.238	499.651	555.808	487.185		523.397	576.008	530.248	507.72		1.10052	0.957515	1.01309	mmu-miR-27a
123	MIMAT0000538	mmu-miR-31	1251.22	1024.61	1218.52	1387.51	1174.44	1165.34	1422.22	1176.75	1183.19	1055.41	1239.05	1237.96	1187.12	1207.1	1291.27	1177.67		1220.46	1234.69	1178.9	1215.79		1.01165	1.03129	0.965945	mmu-miR-31
124	MIMAT0000539	mmu-miR-92	40.9919	44.0829	39.5048	57.8685	37.9646	45.5936	68.4898	41.2035	60.2353	49.9325	53.3824	51.3062	48.4228	42.635	46.0509	48.8519		45.6121	48.3129	53.7141	46.4901		1.05921	0.865511	1.17763	mmu-miR-92
125	MIMAT0000540	mmu-miR-93	153.833	130.081	154.106	178.467	157.42	153.954	161.955	130.699	192.406	169.562	197.974	192.162	175.64	155.715	212.093	168.362		154.122	151.007	188.026	177.952		0.979789	0.946424	1.21998	mmu-miR-93
126	MIMAT0000541	mmu-miR-96	4.46725	4.59048	5.04863	1.2563	182.796	7.88429	5.93001	7.47433	10.6063	4.61088	1.60557	6.34008	4.75449	26.4835	0.162085	139.458		3.84066	7.09621	4.18551	10.4667		1.84765	2.5007	1.08979	mmu-miR-96
127	MIMAT0000542	mmu-miR-34a	353.381	333.436	384.926	418.431	394.033	395.08	408.821	365.153	365.633	314.861	385.521	349.912	339.217	350.591	369.1	338.204		372.544	390.772	353.982	349.278		1.04893	0.986712	0.950175	mmu-miR-34a
128	MIMAT0000544	mmu-miR-129-3p	13.2148	6.92833	10.3509	10.0329	12.6549	11.1851	12.6757	16.8982	12.4532	8.51888	7.2094	6.68333	7.70256	9.19625	2.65258	12.179		10.1317	13.3535	8.71621	7.9326		1.31799	0.910098	0.86029	mmu-miR-129-3p
129	MIMAT0000546	mmu-miR-103	150.237	141.191	178.519	347.751	161.083	166.557	190.411	168.822	226.904	196.44	224.544	223.08	198.283	181.819	208.013	183.861		156.649	171.718	217.742	192.994		1.0962	0.886341	1.39	mmu-miR-103
130	MIMAT0000548	mmu-miR-424	9.1589	8.76384	12.4817	12.0305	13.0545	12.8188	15.6238	18.564	13.424	11.724	14.8161	16.0983	11.5514	8.23371	7.68657	12.0225		10.6087	15.0153	14.0156	9.87354		1.41537	0.704468	1.32114	mmu-miR-424
131	MIMAT0000555	mmu-miR-324-5p	28.364	26.7325	25.9602	34.8326	27.3745	33.7573	37.2099	26.687	45.3892	34.6097	32.8848	46.3781	27.1107	26.137	29.2267	29.948		28.9723	31.2572	39.8154	28.1056		1.07886	0.705897	1.37426	mmu-miR-324-5p
132	MIMAT0000556	mmu-miR-324-3p	13.7409	19.3325	18.1308	17.7682	14.2534	14.0858	14.4995	15.2324	20.409	13.3828	18.4384	19.5553	19.9657	15.2603	12.3231	16.2886		17.2431	14.5178	17.9464	15.9594		0.841946	0.889284	1.04079	mmu-miR-324-3p
133	MIMAT0000565	mmu-miR-328	5.80459	17.2845	8.71559	2.08508	6.06102	3.84997	6.72949	7.395	11.4587	3.3457	4.60991	9.52743	6.20805	8.36846	8.69337	7.81506		5.53509	6.00887	7.23544	7.77124		1.0856	1.07405	1.3072	mmu-miR-328
134	MIMAT0000578	mmu-miR-337	1.55142	10.1356	2.73613	1.66007	3.46344	1.31601	3.58152	1.47732	3.3372	30.4768	0	3.49599	1.21271	0	1.24837	2.53135		4.02081	2.45957	2.27773	1.24811		0.61171	0.547961	0.566484	mmu-miR-337
135	MIMAT0000593	mmu-miR-344	1.85835	9.71058	10.4665	0.51252	9.85748	2.64967	7.30412	1.92154	4.09489	0	0	5.11418	7.33405	1.16864	0	12.8835		5.63698	5.4332	2.30227	5.34655		0.96385	2.3223	0.408422	mmu-miR-344
136	MIMAT0000605	mmu-miR-350	15.9333	16.6082	21.137	23.6972	18.2164	16.2864	20.2458	18.215	25.6181	13.5515	15.1357	19.825	17.7956	14.2207	17.0127	128.832		19.3439	18.2409	18.5326	16.343		0.942977	0.881852	0.958058	mmu-miR-350
137	MIMAT0000616	mmu-miR-101b	32.3541	29.3215	35.3919	34.9814	40.5289	38.3585	42.2067	33.1599	44.0633	29.8583	33.6731	40.3466	43.6117	31.5465	38.8708	33.7053		33.0122	38.5635	36.9853	36.9336		1.16816	0.998601	1.12035	mmu-miR-101b
138	MIMAT0000650	mmu-miR-17-3p	20.2084	19.0427	21.9133	165.547	25.1099	23.5215	28.4655	21.5784	28.3411	20.6646	19.3759	28.578	22.75	19.5532	22.0202	21.631		20.3881	24.6688	24.2399	21.4886		1.20996	0.886497	1.18892	mmu-miR-17-3p
139	MIMAT0000651	mmu-miR-19a	77.4289	64.1962	75.6789	77.2493	85.0207	74.434	84.4795	76.3606	94.5683	70.3159	79.9101	88.8188	76.6342	81.2907	94.1387	80.9651		73.6383	80.0737	83.4033	83.2572		1.08739	0.998248	1.13261	mmu-miR-19a
140	MIMAT0000652	mmu-miR-25	58.2897	47.58	52.0914	64.9876	69.8682	58.6635	65.3418	58.6552	73.1398	59.5197	69.4695	68.9347	64.8829	66.3136	64.4117	83.6461		55.7372	63.1322	67.7659	69.8136		1.13268	1.03022	1.21581	mmu-miR-25
141	MIMAT0000654	mmu-miR-32	24.637	20.5884	25.0187	15.7069	30.0054	26.2888	36.8351	23.0856	34.1185	22.9982	25.2993	28.7986	23.7941	24.5584	22.8415	133.92		21.4877	29.0537	27.8037	51.2784		1.35211	1.84431	1.29393	mmu-miR-32
142	MIMAT0000656	mmu-miR-139	1.96796	3.99152	2.29015	0	13.1544	5.11695	0.208689	3.55565	4.75787	2.86774	0	3.76568	0.0457625	0	0	3.1967		2.74988	2.96043	2.84783	0.810617		1.07657	0.284644	1.03562	mmu-miR-139
143	MIMAT0000657	mmu-miR-200c	0	0.726248	0.671402	0	8.59199	6.11719	184.915	1.7153	3.43191	0.730993	0	0.357675	0	0	0	2.31609		0.465883	5.47483	0.362889	0.772029		11.7515	2.12745	0.778928	mmu-miR-200c
144	MIMAT0000658	mmu-miR-210	152.298	163.874	184.713	190.495	187.525	188.929	211.548	173.82	245.776	218.567	255.589	270.841	243.241	228.945	266.646	266.678		172.845	190.455	247.693	251.377		1.10189	1.01487	1.43304	mmu-miR-210
145	MIMAT0000660	mmu-miR-181a*(mmu-miR-213)	33.1652	10.1743	12.1348	6.2715	12.5883	13.0856	12.9755	26.0365	10.7958	14.4512	5.4622	15.706	6.53561	9.31176	5.46102	8.6174		9.52686	16.1715	11.6038	7.48145		1.69746	0.644743	1.21801	mmu-miR-181a*(mmu-miR-213)
146	MIMAT0000673	mmu-miR-181b	48.6433	41.0881	49.5642	41.5479	42.527	38.025	40.0331	42.5045	51.0009	64.9741	54.0003	49.026	43.0589	42.7313	46.5808	50.3392		45.2109	40.7724	54.7503	45.6775		0.901827	0.834288	1.211	mmu-miR-181b
147	MIMAT0000677	mmu-miR-7	9.04928	8.58995	8.15398	3.31763	11.1563	12.4854	8.15358	56.672	17.9465	9.81218	11.6839	10.7043	6.71987	13.0272	8.71986	9.98726		7.27771	10.5984	12.5367	9.61354		1.45629	0.76683	1.72262	mmu-miR-7
148	MIMAT0000704	mmu-miR-361	22.2034	20.9941	28.7848	25.6098	25.6761	26.2555	3.33168	44.0117	34.0001	26.625	27.2596	33.0402	29.1375	29.5252	26.8422	28.3433		24.398	31.9811	30.2313	28.462		1.31081	0.941477	1.23909	mmu-miR-361
149	MIMAT0000706	mmu-miR-362	10.5182	12.261	13.4232	15.0906	22.9453	13.5524	16.0735	12.7574	20.9299	12.0052	12.8559	17.6429	14.6019	13.2197	11.3693	15.5841		12.8232	16.3321	15.8585	13.6937		1.27364	0.863498	1.2367	mmu-miR-362
150	MIMAT0000708	mmu-miR-363	14.3986	13.5941	13.5718	12.7743	19.9481	26.5889	14.6744	18.0405	17.3782	17.2627	12.8559	22.473	15.9531	15.1255	12.0847	14.1555		13.5847	19.813	17.4924	14.3297		1.45847	0.819194	1.28766	mmu-miR-363
151	MIMAT0000739	mmu-miR-375	1.77065	3.39257	3.66113	0	6.32743	8.18437	2.50721	7.77577	9.68289	18.2186	18.3318	22.1297	1.33554	2.16969	2.20217	5.81899		2.94145	7.42919	15.4111	1.90247		2.52569	0.123448	5.23929	mmu-miR-375
152	MIMAT0000740	mmu-miR-376a	1.4418	5.2474	3.00042	0	1.13228	3.7166	5.40535	3.27008	7.78865	0	0	4.72189	4.32456	4.30653	12.8795	3.50981		2.4224	3.38108	3.12763	4.04697		1.39575	1.29394	1.29113	mmu-miR-376a
153	MIMAT0000741	mmu-miR-377	7.40501	0.977423	3.92542	0	1.26549	11.0517	2.98191	1.90568	2.1533	0.618533	0	8.00731	0.47569	2.36219	7.95152	2.55092		3.07696	4.3012	2.69478	3.33508		1.39787	1.23761	0.875794	mmu-miR-377
154	MIMAT0000742	mmu-miR-378	8.08464	17.1492	9.90487	4.65643	7.95925	8.28439	7.60393	8.99738	14.9394	4.61088	3.48062	11.9302	5.81907	7.13641	8.11049	13.9794		9.94879	8.21124	8.74027	8.76134		0.82535	1.00241	0.878526	mmu-miR-378
155	MIMAT0000743	mmu-miR-379	0	1.09335	3.85935	0	1.69842	4.81687	7.57895	3.20662	72.2874	0	0	5.38388	1.88831	3.03597	0	0.535278		0.36445	5.20081	1.79463	0.807862		14.2703	0.450156	4.9242	mmu-miR-379
156	MIMAT0000744	mmu-miR-380-5p	0.806014	1.2286	1.82765	0	3.39683	4.58348	2.78203	2.73066	5.5866	1.43387	0	5.21225	0.209544	0.841376	0	5.1145		1.28742	2.96984	4.07757	0.350307		2.30682	0.0859106	3.16724	mmu-miR-380-5p
157	MIMAT0000745	mmu-miR-380-3p	0.323695	1.53774	2.75265	0	5.52818	2.44962	1.00817	1.00137	0.803657	8.68757	7.01764	3.59406	0	1.70766	0	4.33172		1.53803	1.48639	6.43309	0.569222		0.966426	0.0884834	4.18269	mmu-miR-380-3p
158	MIMAT0000746	mmu-miR-381	0.784091	16.4537	1.44774	0	15.9185	4.48346	2.25737	0.620605	7.78865	0.196806	0	0.651892	0.393799	1.93868	0	6.60176		0.743944	2.45381	0.282899	0.777491		3.29838	2.7483	0.38027	mmu-miR-381
159	MIMAT0000747	mmu-miR-382	0	0.900138	0.341045	0	2.26456	3.41653	1.40792	1.14415	2.60318	0.168691	0	2.22105	0	0	0	5.46674		0.310296	2.05829	1.66431	0		6.63331	0	5.36361	mmu-miR-382
160	MIMAT0000748	mmu-miR-383	0	1.49909	0	0	6.02771	0.949253	0	1.08069	2.1533	0	0	0.67641	4.73401	0	0	0.339585		0.374773	0.676649	0.22547	0.113195		1.80549	0.502041	0.601617	mmu-miR-383
161	MIMAT0000769	mmu-miR-133b	4.20417	4.99622	3.97497	0.51252	9.52445	8.4511	4.80573	3.20662	7.59923	2.92397	5.95227	4.55026	3.15762	1.09164	1.96372	13.2358		4.39179	7.59376	4.4755	2.07099		1.72908	0.46274	1.01906	mmu-miR-133b
162	MIMAT0001076	mmu-miR-384	0	15.2364	1.11738	0	9.92408	2.7497	1.88261	1.25521	3.19513	0	0	4.89351	5.51198	3.82526	0	7.42368		4.08845	3.9529	2.02216	4.19023		0.966845	2.07215	0.494603	mmu-miR-384
163	MIMAT0001090	mmu-miR-409	23.0585	12.1064	16.6937	10.6067	34.2681	18.4202	20.7954	14.1694	20.9536	19.2026	16.0093	23.5027	18.3484	22.4601	17.2511	21.6897		13.1356	17.795	19.9171	19.9373		1.35472	1.00102	1.51627	mmu-miR-409
164	MIMAT0001091	mmu-miR-410	5.47574	4.35862	3.4464	0	7.82604	3.51655	8.12859	1.31867	4.54477	1.34953	0	1.63261	0	0	0	2.08125		3.32019	5.19746	1.88173	0.520313		1.56541	0.276508	0.566753	mmu-miR-410
165	MIMAT0001092	mmu-miR-376b	1.96796	0.919459	2.47185	0	5.92781	14.4859	2.832	8.1248	6.41533	12.8767	0.114057	6.16845	0.721362	0	2.12269	2.59006		1.78642	9.51284	4.23261	1.81137		5.32508	0.427955	2.36932	mmu-miR-376b
166	MIMAT0001093	mmu-miR-411	38.668	2.697	3.38033	0	6.89357	11.7519	3.3067	4.58688	9.61185	6.6914	3.50193	7.10014	2.33871	0.360104	3.39444	2.74661		2.02578	4.92905	7.80113	2.20996		2.43316	0.283288	3.85093	mmu-miR-411
167	MIMAT0001094	mmu-miR-412	2.27489	5.05418	6.86559	0	5.46158	3.34984	2.85699	3.65084	6.36798	3.17701	0	6.80592	2.52296	0	2.46712	3.49024		3.54867	3.82981	4.08773	2.12008		1.07923	0.518646	1.1519	mmu-miR-412
168	MIMAT0001095	mmu-miR-370	9.42198	10.7926	10.4995	6.71776	13.4874	12.4187	13.3752	11.3771	21.7586	25.7253	14.7948	12.6903	20.498	10.4476	10.336	26.0928		9.35796	12.6646	18.7423	16.8436		1.35335	0.898696	2.00282	mmu-miR-370
169	MIMAT0001342	mmu-miR-425	4.81803	6.15549	5.37899	0	11.7557	2.08287	6.35474	3.28594	7.81233	11.471	3.18232	6.26653	5.51198	2.97822	14.2043	9.81113		4.08813	5.86981	7.18304	8.1264		1.43582	1.13133	1.75705	mmu-miR-425
170	MIMAT0001418	mmu-miR-431	3.85339	3.12207	6.58479	0	2.9639	4.81687	4.90567	4.53929	7.14935	2.72717	1.71211	2.14749	4.71354	0.514111	8.69337	4.44914		3.39006	4.30643	3.43403	4.59254		1.27031	1.33736	1.01297	mmu-miR-431
171	MIMAT0001419	mmu-miR-433-5p	48.2487	1.36385	3.82631	2.4251	4.49581	4.61682	0.708368	0.60474	2.43744	0	0	3.98635	0.598526	0	13.9393	2.8836		2.53842	2.60644	1.60595	4.35536		1.0268	2.71202	0.632656	mmu-miR-433-5p
172	MIMAT0001420	mmu-miR-433-3p	3.43684	2.54244	1.54685	0	76.9283	4.28341	3.23174	2.20712	10.5116	2.9802	0	4.08442	3.7718	1.49591	0.956925	4.8601		1.88153	3.24076	4.39406	2.77118		1.7224	0.630665	2.33536	mmu-miR-433-3p
173	MIMAT0001421	mmu-miR-434-5p	1.8145	3.04478	2.85176	0	12.1886	3.38319	4.78075	3.22248	8.71209	3.51439	0	6.3646	3.66943	2.34294	1.14239	4.39043		2.57035	3.79547	3.293	2.38492		1.47664	0.724241	1.28115	mmu-miR-434-5p
174	MIMAT0001422	mmu-miR-434-3p	3.54646	5.53721	5.72586	0.385015	7.79274	8.88454	15.3489	4.99937	10.1801	2.67094	0	4.45219	2.83005	1.43815	0	16.7582		4.93651	7.22555	2.37438	1.42273		1.4637	0.599204	0.480982	mmu-miR-434-3p
175	MIMAT0002104	mmu-miR-463	0.674473	3.25732	2.0589	0	2.56428	4.71685	2.85699	2.47682	1.79813	0	0	1.51002	1.745	2.49695	0	2.78575		1.49767	3.15373	0.827039	1.75692		2.10576	2.12436	0.552216	mmu-miR-463
176	MIMAT0002105	mmu-miR-464	0	2.09805	1.91024	0	4.16279	4.5168	1.80766	2.61961	2.60318	0.477957	0	0.627374	13.5373	0.283101	0	4.1556		1.00207	3.27671	0.927128	4.494		3.26994	4.84722	0.925211	mmu-miR-464
177	MIMAT0002106	mmu-miR-465	0.148307	1.90484	1.06783	4.06141	1.16558	4.95024	0.558464	1.63597	3.1241	1.04026	0	0.700928	0	0	0	0.437432		1.7956	2.07756	1.21632	0.109358		1.15703	0.0899088	0.677391	mmu-miR-465
178	MIMAT0002107	mmu-miR-466	3.50262	2.19465	5.51113	0.788781	6.99348	6.95073	4.48094	3.79363	6.1312	3.45816	0	6.21749	3.5466	1.3804	0.268064	4.01862		2.9993	5.55469	3.95171	2.30342		1.852	0.582892	1.31755	mmu-miR-466
179	MIMAT0002108	mmu-miR-467a(mmu-miR-467)	6.48422	7.45001	6.23791	2.78636	17.4837	16.5198	18.2221	12.4084	13.424	13.6077	4.3116	12.5922	13.2302	4.19103	9.85914	5.01665		5.73963	16.1585	10.9839	8.07425		2.81525	0.7351	1.91369	mmu-miR-467a(mmu-miR-467)
180	MIMAT0002109	mmu-miR-468	6.70346	15.5456	2.7031	0	307.413	4.48346	3.50657	1.7153	2.41376	0	0	0.480265	0	0	0	2.15953		6.23803	3.23511	0.723506	0.539883		0.51861	0.746204	0.115983	mmu-miR-468
181	MIMAT0002110	mmu-miR-469	10.2332	4.18473	9.22764	0	23.8777	4.28341	6.45467	7.96615	4.23696	0.815339	0	2.85852	0	0	0	5.46674		5.91138	10.6455	1.9777	1.36669		1.80085	0.691047	0.334559	mmu-miR-469
182	MIMAT0002111	mmu-miR-470	1.61719	1.80823	2.02586	0	6.86027	1.48272	2.35731	2.42923	1.63239	0	0	0	0	0	0	3.00101		1.36282	3.28238	0.408096	0.750253		2.40852	1.83842	0.29945	mmu-miR-470
183	MIMAT0002112	mmu-miR-471	18.7614	8.10692	3.21515	2.12758	4.16279	5.25031	948.773	5.22149	8.64106	3.43005	13.282	3.44695	2.31823	0	1.88424	6.40607		8.05277	4.87819	7.20001	2.65214		0.605778	0.368352	0.894104	mmu-miR-471
184	MIMAT0003181	mmu-miR-367	1.20064	1.71163	0	0	0.366325	4.38343	0.683384	0.922042	2.69789	0.646648	0	1.31388	3.3214	0	0	0.49614		0.728066	0.657251	1.16461	0.954384		0.902735	0.819492	1.59959	mmu-miR-367
185	MIMAT0003183	mmu-miR-376c	0	0.146613	0.374081	0	2.19795	2.08287	0	0.382629	1.63239	0	0	2.68689	0.721362	0	6.44132	0		0.173565	1.55448	0.544129	0.240454		8.95621	0.441907	3.13502	mmu-miR-376c
186	MIMAT0003185	mmu-miR-369-5p	5.10304	78.803	6.15532	0.618774	18.8491	1.68277	3.4566	3.17489	8.64106	2.30544	0.838507	12.8128	7.21121	0.93763	4.98412	8.26516		3.95905	2.77142	6.14946	5.34953		0.700022	0.869918	1.55327	mmu-miR-369-5p
187	MIMAT0003186	mmu-miR-369-3p	0.784091	19.2552	2.32319	0	4.22939	5.25031	6.45467	4.17439	7.85969	20.018	0	52.8263	12.3908	0.648867	5.40803	4.74268		5.59063	5.02719	20.176	5.7976		0.899218	0.287351	3.6089	mmu-miR-369-3p
188	MIMAT0003187	mmu-miR-20b	108.889	97.9696	113.373	125.212	135.64	132.815	141.293	107.456	161.482	120.951	142.511	183.066	145.074	137.965	164.138	140.045		111.361	129.301	152.003	146.806		1.1611	0.965809	1.36495	mmu-miR-20b
189	MIMAT0003189	mmu-miR-291b-5p	17.9941	23.9116	38.1008	18.4907	31.6705	23.6548	23.5187	23.4822	26.4706	23.3918	15.4553	26.0281	28.2981	24.0387	27.9815	27.4039		24.6243	25.5816	22.8364	26.9306		1.03887	1.17928	0.927394	mmu-miR-291b-5p
190	MIMAT0003190	mmu-miR-291b-3p	11.0663	6.50327	5.26336	4.01891	5.56148	13.3856	4.55589	5.66571	9.7776	2.53036	0	4.50123	6.55609	2.57395	5.16958	7.63894		6.71295	7.29218	4.2023	5.48464		1.08629	1.30515	0.625999	mmu-miR-291b-3p
191	MIMAT0003374	mmu-miR-302b	2.12143	4.62912	1.19997	0	4.46251	6.45061	7.55396	5.26908	5.39718	5.36999	0	5.13869	6.76081	1.88092	3.60639	4.58613		1.10713	6.42455	5.30195	4.98444		5.80287	0.940114	4.7889	mmu-miR-302b
192	MIMAT0003377	mmu-miR-302d	3.65608	4.03016	4.30533	0	3.33023	4.5168	3.13181	3.50805	7.69394	3.54251	0	4.84448	9.79078	1.18789	0	5.60373		3.99719	3.62172	4.02023	4.1456		0.906067	1.03118	1.00576	mmu-miR-302d
193	MIMAT0003388	mmu-miR-376b*	3.3053	4.28134	4.09059	0	1.86493	3.78328	0.408561	3.42873	12.9741	2.38979	0	2.834	2.27729	0	0	2.10082		2.91931	3.02565	1.74126	1.09453		1.03643	0.628583	0.596464	mmu-miR-376b*
194	MIMAT0003453	mmu-miR-497	10.3428	11.6234	12.5973	18.0657	16.4513	11.5852	11.8512	18.9448	15.9812	11.9489	5.82443	9.8952	17.3043	10.2358	20.7749	9.51759		13.1573	14.7081	10.9124	14.4581		1.11787	1.32492	0.829384	mmu-miR-497
195	MIMAT0003475	mmu-miR-146b	13.8067	14.2897	15.5705	10.7129	18.7825	19.3538	17.5975	17.5645	16.6679	11.4429	9.25491	14.1368	16.8743	8.96524	28.9883	10.4373		13.595	18.3246	12.8756	16.3163		1.3479	1.26723	0.947088	mmu-miR-146b
196	MIMAT0003476	mmu-miR-669b	71.4877	3.19935	3.85935	0	14.6863	3.91665	5.38036	3.50805	8.00175	0.449842	0	3.27532	2.76863	1.95793	4.24226	3.68594		2.3529	4.26836	1.24172	2.80417		1.81408	2.25829	0.527741	mmu-miR-669b
197	MIMAT0003477	mmu-miR-669a	2.77914	2.73565	3.89238	0	8.39218	6.08385	0	3.80949	3.47927	1.51822	12.2379	0	5.123	2.99747	0	4.33172		3.13572	6.09517	1.66583	2.44307		1.94379	1.46658	0.531242	mmu-miR-669a
198	MIMAT0003480	mmu-miR-297b	2.53798	3.56646	3.80979	13.4543	7.06009	2.08287	0	7.10943	2.62686	4.07669	0.817199	2.71141	3.50565	1.97718	0.400537	5.05579		5.84213	5.41746	2.55804	2.73479		0.92731	1.0691	0.437861	mmu-miR-297b
199	MIMAT0003498	mmu-miR-708	2.1872	6.87037	2.29015	0	14.986	4.65016	0	5.12629	6.95992	1.2933	1.92518	5.2858	5.36867	1.82317	1.93723	12.2769		3.78257	3.25882	2.83476	3.04302		0.861535	1.07347	0.749426	mmu-miR-708
200	MIMAT0003729	mmu-miR-216b	2.36259	4.3393	3.69417	119.113	5.7613	6.58397	0	6.47483	5.27879	2.44602	5.90966	4.77092	6.96554	0.533362	10.707	20.1046		3.46535	6.27337	5.31979	6.06862		1.81031	1.14076	1.53514	mmu-miR-216b
210	Arg-tRNA	Arg-tRNA	40604.3	28662.5	32949	34616	38005.9	28299.7	9712.39	25517.3	55470.8	50339.5	56547.8	56603.9	39948.7	40766.1	46071.2	40976.4		34207.9	30607.6	54740.5	41940.6		0.894753	0.766171	1.60023	Arg-tRNA
			These miRNAs expression was shown in Figure 1B.
